# Supplementary material for: Optical and UV Shielding Properties of Inorganic Nanoparticles Embedded in Polymethyl Methacrylate Nanocomposite Freestanding Films
Source: Polymers (Basel). 2024 Apr 10;16(8):1048. doi: 10.3390/polym16081048 (PMC11053758; doi:10.3390/polym16081048)
Supplement: Supplementary file 1 [file polymers-16-01048-s001.zip]

Archive with 1 entries (1 files):
- polymers-2911461-supplementary.pdf
